# Supplementary material for: Miao Sour Soup Modulates Hepatic Gluconeogenesis Through PI3K/Akt/Foxo1 Signaling in High‐Fat Diet–Induced Rats
Source: Food Sci Nutr. 2026 May 20;14(5):e71900. doi: 10.1002/fsn3.71900 (PMC13238524; doi:10.1002/fsn3.71900)
Supplement: Supplementary file 1 — Data S1: fsn371900‐sup‐0001‐Supinfo.zip. [file FSN3-14-e71900-s001.zip]

Archive with 14 entries (14 files):
- ikba.tif
- irs1.tif
- nfkb.tif
- p-Akt.png
- pepck.tif
- p-Foxo1.png
- pi3k.tif
- p-ikkb.png
- Thumbs.db
- β actin 1.tif
- β actin2.tif
- Akt.tif
- foxo1.tif
- g6pc.tif
